# Supplementary material for: Novel Mycoviruses Discovered in the Mycovirome of a Necrotrophic Fungus
Source: mBio. 2021 May 11;12(3):e03705-20. doi: 10.1128/mBio.03705-20 (PMC8262958; doi:10.1128/mBio.03705-20)
Supplement: TABLE S1 [file mbio.03705-20-st001.xlsx]

## Sheet: Hoja1
Mycovirus	AboveThr500	BCI-1	BCI-2	BCI-3	BCI-4	BCI-5	BCI-6	BCI-7	BCI-8	BCI-9	BCI-10	BCI-11	BCI-12	BCS-1	BCS-2	BCS-3	BCS-4	BCS-5	BCS-6	BCS-7	BCS-8	BCS-9	BCS-10	BCS-11	BCS-12	BCS-13	BCS-14	BCS-15	BCS-16	BCS-17
Botrytis cinerea mycovirus 3 RNA1	4	0	0	0	0	0	0	0	0	0	0	0	0	0	1	5	10177	9324	8628	4	0	0	0	0	0	1112	0	32	19	10
Botrytis cinerea mycovirus 3 RNA2	4	0	0	0	0	0	0	0	0	0	0	0	0	7	10	50	52051	44622	37935	4	17	0	12	0	0	11079	0	196	271	41
Botrytis cinerea botybirnavirus 2 RNA1	1	0	0	0	0	0	0	0	0	6	0	0	0	0	1	0	0	0	0	12	0	0	0	4	0	8	0	1	0	12585
Botrytis cinerea botybirnavirus 2 RNA2	1	0	0	0	0	0	0	0	0	2	0	0	0	0	0	2	0	0	0	16	0	6	4	0	0	6	0	0	0	10090
Botrytis porri botybirnavirus 1 RNA1	1	0	0	0	0	0	0	0	0	0	0	0	0	0	0	0	0	0	0	0	0	0	0	4	1	0	0	0	6084	0
Botrytis porri botybirnavirus 1 RNA2	1	0	0	0	0	0	0	0	0	0	0	0	0	0	0	0	0	0	0	0	0	0	0	2	5	0	0	0	10400	0
Botrytis cinerea mycovirus 5	5	0	22	0	225	1406	1632	2512	2	0	0	0	564	0	0	0	0	0	0	0	0	0	0	0	0	0	0	9	537	2
Botrytis cinerea mycovirus 5	1	0	2	0	58	295	221	1172	1	0	0	0	41	0	0	0	0	0	0	0	0	0	0	0	0	3	0	6	221	0
Botrytis cinerea mycovirus 5	1	0	6	0	88	369	649	176	3	0	0	0	65	0	0	0	0	0	0	0	0	0	0	0	0	3	0	3	458	0
Botryotinia fuckeliana partitivirus 1 RNA1	4	0	0	2	0	0	0	0	0	0	0	0	6302	1302	2619	39587	0	0	0	2	0	0	2	0	0	0	0	0	0	0
Botryotinia fuckeliana partitivirus 1 RNA2	4	0	0	0	0	0	4	0	0	0	0	0	8965	3099	6660	761587	0	2	2	2	8	9	24	2	0	0	0	3	0	0
Botrytis cinerea mycovirus 4 RNA1	3	0	2	0	0	0	0	0	0	0	0	0	0	0	0	0	7283	0	0	0	0	0	0	0	2658	3	37	3	2674	0
Botrytis cinerea mycovirus 4 RNA3	5	0	0	8	4	0	0	0	0	0	0	0	0	0	0	0	335	0	2	3982	0	36	2	12	275	18260	16857	11979	6798	18
Botrytis cinerea mycovirus 4 RNA4	3	0	0	0	0	0	0	0	0	0	0	0	0	0	0	0	1	0	0	150	0	1	0	0	89	66	971	852	5236	0
Botrytis cinerea mycovirus 4 RNA2	5	0	0	8	0	0	0	0	0	0	0	0	0	0	0	0	0	0	0	972	0	11	0	8	7	4879	6393	5050	6012	18
Botrytis cinerea victorivirus 1	2	0	0	0	0	0	0	0	1744	0	0	0	0	0	0	0	0	0	0	0	16	9329	0	3	3	1	0	14	1	0
Botrytis cinerea victorivirus 2	2	0	1	0	0	0	0	0	3661	0	1	1	0	0	0	0	0	0	0	0	64	121	4	42258	16	4	96	15	139	5
Botrytis cinerea victorivirus 2-BCS9	2	0	2	0	0	0	0	2	4266	2	0	1	0	2	0	0	0	0	0	0	180	31969	14	25	12	0	2	22	16	4
Botrytis cinerea victorivirus 2-BCS14	4	0	0	0	0	0	0	0	2318	1	0	0	0	0	0	0	0	0	0	0	536	336	0	465	44	27	7297	9	10432	181
Botrytis cinerea victorivirus 2-BCS12	2	0	1	0	2	0	0	0	3090	0	0	0	0	0	0	0	0	0	0	0	195	255	0	49	18182	6	21	180	12	2
Botrytis cinerea victorivirus 2-BCS8	2	0	1	0	0	0	0	0	3058	0	0	0	0	0	0	0	0	0	0	0	6433	23	0	3	3	1	0	10	2	0
Botrytis cinerea victorivirus 2-BCI8	2	0	0	0	0	0	0	0	2780	1	0	1	0	0	0	0	0	0	0	0	4101	3	0	5	0	0	0	1	0	0
Botrytis cinerea victorivirus 3	2	0	0	0	0	0	0	0	1744	0	0	0	0	0	0	0	0	0	0	0	16	9329	0	3	3	1	0	14	1	0
Botrytis cinerea victorivirus 3-BCS13	2	0	0	0	0	0	0	0	920	0	0	0	0	0	0	0	0	0	0	0	0	46	0	4	3	37502	3	2	23	8
Botrytis cinerea victorivirus 3-BCS16	2	0	0	0	0	0	0	0	1227	1	0	0	0	0	0	0	0	0	0	0	3	2	0	102	18	3	4	0	7509	8
Botrytis cinerea victorivirus 3-BCS17	2	0	0	0	0	0	0	0	763	0	0	0	0	0	0	2	2	0	0	0	2	24	0	4	2	255	1	1	40	4729
Sclerotinia sclerotiorum dsRNA mycovirus L	3	1	0	15	0	0	2	0	0	0	0	0	0	4	0	0	0	0	0	0	0	14	8	35	104374	23234	169274	93	0	0
Botrytis cinerea partitivirus 3 RNA1	1	0	0	0	0	0	0	0	0	0	0	0	0	0	0	0	13192	0	0	0	0	0	0	0	0	0	0	0	0	0
Botrytis cinerea partitivirus 3 RNA2	1	0	0	0	0	0	0	0	0	0	0	0	0	0	0	0	24552	0	0	0	0	0	0	0	0	0	0	0	0	0
Botrytis cinerea alpha-like virus 1	20	41181	131915	383304	21	24802	59180	119280	149083	64508	66	430860	61	4	13	14	0	154	834	36022	129984	293	43796	180244	147097	66559	31106	274256	334779	146107
Botrytis cinerea flexivirus 1	3	0	0	0	7611	8090	2	0	2	0	0	0	0	0	0	0	0	0	0	0	0	0	0	0	0	0	0	0	1975	0
Botrytis cinerea deltaflexivirus 1	1	0	0	0	0	0	0	0	0	0	0	0	0	0	0	0	0	0	0	0	0	0	0	2	0	0	0	0	2230	0
Sclerotinia sclerotiorum deltaflexivirus 2	2	1990	0	0	0	0	0	0	0	0	0	0	0	18039	6	2	0	0	0	0	0	0	0	0	0	0	0	0	0	0
Botrytis cinerea umbra-like virus 1	3	0	0	0	0	0	0	0	0	0	0	0	0	1100155	2256437	1400354	142	14	0	2	8	98	325	16	12	2	2	10	0	2
Sclerotinia sclerotiorum umbra like virus 2	22	1446762	5122	564	1492	911759	2840391	2013	1438919	2185254	3466788	4445	246	2939024	2109401	1783536	1035162	1291	41	55	216	265	538	434	504	2417	207	441010	736254	461206
Sclerotinia sclerotiorum umbra like virus 3	14	34584	207	752797	2	13	2	407607	47	8	21	12064	285711	1360897	1491923	2018188	1345302	54	1365	60	196	396	253	146	247832	13912	40	145	675680	12043
Botrytis cinerea endornavirus 2	4	8980	99	1	0	0	0	1245	6	0	1372	2	0	0	0	0	0	0	0	0	0	0	0	11	0	2	0	516	0	0
Botrytis cinerea endornavirus 3	5	5252	202	0	0	0	6	4611	0	8	6441	0	0	0	0	0	0	0	0	0	0	0	0	0	2	0	845	2	0	845
Botrytis cinerea fusarivirus 3	1	0	0	0	0	0	0	0	0	0	0	0	3	0	0	0	0	0	0	0	0	0	0	2	0	0	0	16212	0	0
Botrytis cinerea fusarivirus 4	2	0	0	0	0	0	0	17939	0	0	0	477	55754	0	0	0	0	0	0	0	0	0	0	0	0	0	0	0	0	0
Botrytis cinerea fusarivirus 5	5	0	0	0	0	0	0	0	0	0	0	0	0	486148	655688	1062100	7014	841	36	18	50	34	178	6	41	0	6	2	4	0
Botrytis cinerea fusarivirus 6	2	0	0	0	0	0	0	0	0	0	0	0	1124	0	0	2	0	4	8	30	1892188	2	0	10	0	0	0	0	0	0
Botrytis cinerea fusarivirus 7	8	0	0	2	0	0	0	0	0	0	0	0	0	0	0	0	0	0	0	2	4	14	42942	65537	105667	36475	6048	6978	21173	10863
Botrytis cinerea hypovirus 2	2	0	0	0	0	0	0	0	0	0	0	0	0	40070	62	49061	2	0	0	0	0	4	2	0	0	0	0	0	2	0
Botrytis cinerea hypovirus 3	11	0	2	104456	4	4	5	62	19	164119	188179	153	0	21	35	32	1	6	2	8	22	486974	230	396967	191559	28077	52675	32425	13214	15070
Botrytis cinerea hypovirus 4	21	293915	1663	489	229	265	45	783	266157	596364	671481	946	1	293844	631730	448834	19342	68	162	13188	36	827	34919	35364	2068	719	70514	53551	62580	3400
Botrytis cinerea hypovirus 5	5	0	0	2	0	1	6	224437	134	301020	469748	515	90	7	11	5	0	2	0	249504	64	0	0	0	0	11	0	3	90	1
Botrytis cinerea hypovirus 1	28	50901	205493	543628	323529	455813	457	947297	566186	1616585	878182	2036	1484	1087022	101337	140220	162256	209702	4368	228743	1185	795216	493200	645580	994716	604514	1158233	1087319	1810315	518410
Botrytis cinerea hypovirus 1 satellite like RNA	26	93988	357358	685640	344918	678005	176	1312336	907338	3594993	1283918	2273	11	1047677	120919	238766	191391	13694	9554	331874	222	1226045	763393	1339954	1418241	1071012	1956354	2004647	2991061	1060977
Sclerotinia sclerotiorum hypovirus 1 A	24	1084469	13542	2221	2549	1271	127	3020	848226	1780463	1890026	2117	8	520337	1089541	757098	54987	210	336	777	66	2477	17874	19480	25976	2625	199873	10437	151595	11378
Botrytis cinerea binarnavirus 1 RdRp	2	2	10	2	0	0	0	156	11	4	336209	71	192919	0	0	0	0	0	0	2	40	0	0	0	0	0	0	0	0	0
Botrytis cinerea binarnavirus 1 HP	2	0	0	0	0	0	0	40	0	0	117406	17	84257	0	0	0	0	0	0	0	1191	0	0	0	0	0	0	0	0	0
Botrytis cinerea binarnavirus 2 RdRp	1	0	0	0	0	0	0	0	0	0	0	0	0	0	0	0	0	0	0	0	0	0	0	0	0	0	5470	0	0	0
Botrytis cinerea binarnavirus 2 HP	1	0	0	0	0	0	0	0	0	0	0	0	0	0	0	0	0	0	0	0	0	0	0	0	4	0	6921	0	0	0
Botrytis cinerea binarnavirus 3 RdRp	1	0	0	0	0	0	0	0	0	0	0	0	6	0	0	0	0	0	0	0	10064	0	0	0	0	0	0	0	0	0
Botrytis cinerea binarnavirus 3 HP	1	1	0	0	0	0	0	0	0	0	0	0	0	0	0	0	0	0	0	0	8272	0	0	0	0	0	0	0	0	0
Botrytis cinerea narnavirus 4	4	0	0	6	0	0	0	0	2	0	0	0	0	208200	775733	566201	849	83	2	4	6	26	100	6	10	0	2	1	4	4
Botrytis cinerea binarnavirus 5 RdRp	11	0	38179	5	4	106897	76	138357	79644	69593	10	7	0	0	0	0	0	0	0	2	13948	18	75033	35	114	21619	35978	41044	4	15782
Botrytis cinerea binarnavirus 5 HP	11	0	34548	0	0	96887	114	52489	49798	85286	11	12	0	0	0	0	0	0	0	0	4854	19	25462	44	53	18525	38285	47315	4	19492
Botrytis ourmia like virus	1	0	0	0	0	0	0	0	0	0	0	0	0	0	0	0	0	0	0	0	0	0	0	0	0	0	0	20533	0	0
Botrytis cinerea ourmia-like virus 1	19	39783	165	12	11719	4	25	13606	586776	749118	154265	190294	11	55204	33024	64173	1	5	37	6	21459	1138	131	190718	696975	655	15648	18781	17863	13436
Botrytis cinerea ourmia-like virus 2	18	73230	243	38	168782	7	71	148956	1415493	1652272	162542	499539	211	507193	223493	379486	43	7	156	30	437605	1073	107	325365	584547	296	74603	131860	154966	105110
Botrytis cinerea ourmia-like virus 3	17	81001	289	39	107333	6	43	28522	165893	370647	168529	591709	125	588239	164428	267136	39	2	275	12	225932	47	27	31190	11802	72	118123	146179	46764	139566
Botrytis cinerea ourmia-like virus 4	1	0	0	0	0	0	0	6	4	0	8584	2	0	0	0	0	0	0	0	0	0	0	0	0	0	0	0	0	0	0
Botrytis cinerea ourmia-like virus 5	4	40	0	34	14	172096	2	2	22	434	1142	690	0	1	0	0	0	0	4	0	0	0	27	17	28	72	411	28	1379	272
Botrytis cinerea ourmia-like virus 6	3	16	5	12	0	0	0	11	0	127	0	0	21	168168	109402	164633	12	3	0	9	0	11	11	8	30	15	6	23	86	10
Botrytis cinerea ourmia-like virus 7	16	4	14	88	4	2	2	324669	0	251085	64	9851	396657	370	115929	208686	0	0	2914	263128	136	782	53	89584	343851	724307	193195	308265	1169462	241346
Botrytis cinerea ourmia-like virus 8	6	6	5	18	0	0	2	176	0	172	0	1	359	182125	202117	200998	16	3	10	490	2	21	26	157	509	832	295	491	1454	335
Botrytis cinerea ourmia-like virus 9	7	0	0	40	0	0	1	183	0	0	5119	659043	396684	688525	678285	607275	275	28	0	3	72	59	133	7	28	2	8	75841	0	0
Botrytis cinerea ourmia-like virus 10	3	0	0	0	0	0	2	0	0	0	0	0	0	471706	848861	913283	62	0	0	4	0	44	58	2	9	0	2	0	0	0
Botrytis cinerea ourmia-like virus 11	12	71608	398890	190936	2400	8	3	116217	76	18	30	28	6	0	0	0	0	0	0	2	27020	8	16	606	65	271622	68454	49434	117574	40227
Botrytis cinerea ourmia-like virus 12	2	0	0	3	0	0	0	483	0	4	13815	1874012	2	0	0	0	0	0	0	0	0	0	0	0	0	2	0	0	0	0
Botrytis cinerea ourmia-like virus 13	4	4	0	16	0	0	2	0	0	0	0	0	2	1695823	1375899	1512765	45	6	0	6	3	93	82	324333	36	4	36	20	8	0
Botrytis cinerea ourmia-like virus 14	1	0	0	0	0	0	0	0	0	0	0	0	0	0	0	0	0	0	0	0	0	0	0	0	0	0	0	3258	0	0
Botrytis cinerea ourmia-like virus 15	10	75	24	61	136	0	0	0	4	2	119	0	149	1786299	1365939	871546	100	12	2	423	1360	69	143	1709	260	4040	6290	1333	3971	968
Botrytis cinerea ourmia-like virus 16	23	383270	186	270	390500	254627	130	678	1319703	2326530	1561969	788479	42	248981	37581	59555	31	416	5381	250478	140985	3386	409390	3488053	2985586	1854344	1794547	1251343	2608575	779645
Botrytis cinerea ourmia-like virus 17	3	191065	842	81	2	0	2	0	0	0	2	2	0	2	0	0	0	0	0	0	106	0	0	7	3	549	8	25	3	0
Pyricularia oryzae ourmia like virus 2	0	0	0	0	0	0	265	0	0	0	0	0	0	0	0	0	0	0	0	0	0	0	0	0	0	0	0	0	0	0
Botrytis cinerea mitovirus 1	26	3306723	5868889	1941534	1209580	3301965	728228	6146465	3184146	703	64235	13095816	5127686	464347	392982	1062675	136	45	22	671	1731104	206808	4033799	562358	3618023	1774043	1376869	1906531	1766943	1240840
Botrytis cinerea mitovirus 2	16	286350	241025	230730	76	35	13	102488	26	159520	6855	1263398	1199430	4	8	8	17	20	24	1341413	707171	167	78	749867	269	10700	220286	330217	349339	277867
Botrytis cinerea mitovirus 3	17	532688	2359712	291356	118	41	35	2186484	278	59	114	89	19853	34	5	87	1	456246	696861	984	1102	2736071	156	97780	287164	1166049	789481	769859	1548024	193815
Botrytis cinerea mitovirus 4	22	196523	264554	52446	36	35	40	331528	379476	317524	200070	754	765484	46	0	180	12	114233	162192	1225266	231770	1476981	250332	873057	776472	205073	428308	98971	245946	42682
Botrytis cinerea mitovirus 5	22	198531	305813	57848	40	38	52	301568	312028	286672	252300	783	689680	43	4	205	12	112034	163307	1430194	240955	976487	286627	820896	799835	204373	348289	110221	341435	75489
Botrytis cinerea mitovirus 6	8	1122440	305	167	175	0	54	5165784	1253	174	86	212	2	0	0	4	0	0	0	31	36	333	36	77	88	11270	455173	64630	1101109	259624
Botrytis cinerea mitovirus 7	19	1547	374	1027	799	435274	114	772	5301	20763	33161	111	6023	0	0	1	0	3636	5042	59726	14697	3758	1584	8397	3791	2771	12612	424	79	285
Botrytis cinerea mitovirus 8	1	0	0	0	0	0	0	0	0	0	0	0	1	0	0	0	0	0	0	1	0	0	0	0	0	0	0	0	0	3037
Botrytis cinerea mitovirus 9	29	2460884	8040373	4705291	4432	4296368	1038384	5196292	4876684	2032787	67779	16657947	593	570165	477619	1517196	5871857	9747113	10425103	6258717	1374732	2932285	4224632	2841295	1752250	1788268	1719871	3268173	1383150	323160
Sclerotinia sclerotiorum mitovirus 3	20	1681984	3611948	1900716	2995	3089602	562	1672469	837	359	328	390	1913599	42	9	223	6	1154905	1824497	1542098	343	1397	170	1992701	483149	714893	921263	468700	200953	294939
Sclerotinia sclerotiorum mitovirus 4	20	61486	407490	212215	16	20	16	783545	388474	646	346	146	2218	32	4	76	0	364543	519595	5682	3389	800714	258576	2220	770	1329	271514	262143	825988	3007
Botrytis virus F	13	10607	11467	80	6	0	3	16	2579	19277	12610	85	4	466	0	1	0	4	0	665	4575	1766	2025	1276	374	1083	238	6869	12	1043
Botrytis cinerea mycotymovirus 1	9	606	1	0	913	0	0	7	1591	6072	6000	2	0	1230	0	1732	0	0	0	0	0	0	0	0	2075	0	32	22504	2	0
Botrytis cinerea bocivirus RNA1	1	0	0	0	0	0	0	0	0	0	0	0	0	0	0	0	0	0	0	0	24	0	0	0	0	0	0	26771	0	0
Botrytis cinerea bocivirus RNA2	1	0	0	0	0	0	0	0	0	0	0	0	0	0	0	0	0	0	0	0	12	0	0	0	0	0	0	10068	1	0
Botrytis cinerea bocivirus RNA3	1	0	0	0	0	0	0	0	0	0	0	0	0	0	0	0	0	0	0	0	19	0	0	0	0	0	0	28456	2	0
Botrytis cinerea negative-stranded RNA virus 2	1	0	0	0	0	0	0	0	0	0	0	0	0	0	0	0	0	0	29	0	0	2	0	0	0	0	16	0	1980	0
Botrytis cinerea negative-stranded RNA virus 3	4	0	0	6	0	0	0	0	0	6	0	0	2	0	2	2	0	0	0	6	12	6	6	346137	50	111	6	4719	79136	4887
Botrytis cinerea negative-stranded RNA virus 4	2	0	0	0	0	0	0	0	0	0	0	0	0	0	0	0	0	0	0	0	0	0	0	6	77091	0	1692	4	0	0
Botrytis cinerea negative-stranded RNA virus 5	1	2	1	1	0	3	0	1	2	2	1	3	7	2	4	2	2	3	1	1	5	26	1	2	7	0	13	61645	35	10
Botrytis cinerea negative-stranded RNA virus 6	1	0	0	0	0	0	0	2	34	0	0	167508	0	0	0	0	0	0	0	0	0	0	0	0	0	0	0	0	0	0
Botrytis cinerea negative stranded RNA virus 7	12	208	68459	623007	458088	213105	72	121734	5636	8794	64502	7042	52	12	8	47	12	4	0	227227	54	4	106	26	109402	33	2566	7	79	0
Botrytis cinerea negative-stranded RNA virus 7 isolate BCI7	10	27	17	34611	34001	97335	91	306261	248141	420157	271811	342002	161	24	39	224	0	0	0	446847	136	11	321	20	3398	2	84	0	2	0
Botrytis cinerea negative-stranded RNA virus 7 isolate BCS13	10	0	11	3571	6430	222531	104	17421	18672	34464	73255	35463	12	1	3	21	0	0	0	42949	18	4	25	0	499	99685	9	5	0	4
Botrytis cinerea negative stranded RNA virus 8	6	42	61	80	57	58	44	54	57	33	46	54	64	39	42	30	47	46	49	47	34	115	2291	94	31237	5288	41774	24026	13155	117
Botrytis cinerea negative stranded RNA virus 9	8	0	4	0	0	0	0	0	0	0	0	1	2	0	0	0	0	4	511	59	42007	202	39195	406	189	13425	147740	138226	129849	82148
Botrytis cinerea negative stranded RNA virus 10	7	0	0	0	0	0	0	0	0	0	0	0	0	0	0	0	0	0	93	6	5	32411	4070	68	14	4289	22533	17157	25777	2509
Botrytis cinerea negative stranded RNA virus 11	6	0	0	0	0	0	0	0	0	0	0	0	0	0	0	0	0	0	38	0	16	39	33880	141	1436	22999	10332	1191	2	8377
Botrytis cinerea orthobunya-like virus 1	13	4	96859	743	0	1	4	13	32722	31069	2	32	0	2	0	7	8	0	107	7	45	32626	50128	178912	188891	118723	173227	153481	136520	81279
Botrytis cinerea orthobunya-like virus 1 - BCI5	11	0	12381	124	68	45254	50	9	396	9	2	12	0	0	0	1	0	0	7	2	4	5378	4641	34658	19121	5886	13350	5818	10011	5463
Botrytis cinerea ssDNA virus 1	9	171699	253	35	6	0	0	0	3	0	0	4	26	2	2	0	0	13	4	1	95687	11	49896	26115	86738	862	694	20320	6	28996
